# Supplementary material for: Dual T/NK cell engagement via B7-H6-targeted bispecific antibodies and IL-15 eradicates chemo-resistant solid tumors
Source: Front Immunol. 2025 Aug 12;16:1625813. doi: 10.3389/fimmu.2025.1625813 (PMC12378318; doi:10.3389/fimmu.2025.1625813)
Supplement: Supplementary file 1 [file DataSheet1.zip]

Archive with 7 entries (6 files):
- Supplementary files /
- Supplementary files /Fig S2.pdf
- __MACOSX/Supplementary files /._Fig S2.pdf
- Supplementary files /Fig S1.pdf
- __MACOSX/Supplementary files /._Fig S1.pdf
- Supplementary files /Supplementary Fig.pptx
- __MACOSX/Supplementary files /._Supplementary Fig.pptx
